# Supplementary material for: Benzene Metabolism Is Dominated by a High-Affinity Pathway at Ambient Exposures with Implications for Cancer Risks
Source: Int J Mol Sci. 2025 Sep 3;26(17):8550. doi: 10.3390/ijms26178550 (PMC12428784; doi:10.3390/ijms26178550)
Supplement: Supplementary file 1 [file ijms-26-08550-s001.zip]

Archive with 2 entries (2 files):
- data.xlsx
- figures.pdf
