# Supplementary material for: Benzene Metabolism Is Dominated by a High-Affinity Pathway at Ambient Exposures with Implications for Cancer Risks
Source: Int J Mol Sci. 2025 Sep 3;26(17):8550. doi: 10.3390/ijms26178550 (PMC12428784; doi:10.3390/ijms26178550)
Supplement: Supplementary file 1 [file ijms-26-08550-s001.zip › data.xlsx]

## Sheet: Sheet1
Subject ID	Age	Exposure status (exposed =1, control=0)	Sex (M=1, F=0)	Smoking status (S=1, NS=0)	Urinary muconic acid (MA,uM)	Urinary benzene (UB,uM)	Predicted AB (ppm)
1	29	0	0	0	0.426113	0.0018323	0.00436606
4	41	0	0	0	2.89574	0.00349554	0.00905113
5	19	0	0	0	0.585084	9.0527e-05	0.000146489
6	22	0	0	0	3.60951	0.00418376	0.0110866
7	18	0	0	0	0.372641	0.00314913	0.00804539
8	27	0	0	0	2.18887	0.00171906	0.00406275
9	43	0	0	0	3.82437	0.00239899	0.00591808
14	22	0	0	0	5.03496	0.00129038	0.00293912
15	23	0	0	0	0.152405	0.00246081	0.00609049
17	26	0	0	0	1.57863	0.00228272	0.00559536
19	28	0	0	0	2.46482	0.00200132	0.00482327
24	27	0	0	0	1.7659	0.00120952	0.00273211
25	43	0	0	0	0.451414	0.00263916	0.00659097
26	40	0	0	0	0.60664	0.000799062	0.0017112
28	51	0	0	0	0.672833	0.00136622	0.00313482
31	45	0	0	0	0.744399	0.00022012	0.000399333
33	26	0	0	0	1.057	0.00527272	0.0143944
36	20	0	0	0	0.752379	0.00111601	0.00249491
44	21	0	0	0	1.16714	0.000392031	0.000766034
45	46	0	0	0	1.38412	9.0527e-05	0.000146489
46	22	0	0	0	1.3053	0.0015352	0.00357579
48	21	0	0	0	1.45533	0.000629178	0.00130658
52	39	0	0	0	1.7291	0.000937825	0.00205017
54	26	0	0	0	0.721972	0.00130558	0.00297822
55	43	0	0	0	0.22327	0.00227433	0.00557216
57	23	0	0	0	1.05916	0.000531655	0.00108039
58	39	0	0	0	0.880551	0.00310612	0.00792149
61	38	0	0	0	4.01808	1.933e-05	2.56436e-05
68	44	0	0	0	1.30796	0.0042584	0.0113101
83	22	0	0	0	0.982125	0.00572952	0.0158095
97	44	0	0	0	0.228073	0.000986054	0.00216956
100	25	0	0	0	0.629328	0.000758582	0.00161368
101	23	0	0	0	1.86107	0.000743917	0.00157851
102	26	0	0	0	1.87522	0.00241863	0.00597279
103	28	0	0	0	3.56363	0.00162346	0.00380866
105	28	0	0	0	0.516755	0.0009168	0.00199837
109	22	0	0	0	1.06235	0.000786853	0.00168172
113	29	0	0	0	1.51825	0.000743468	0.00157744
114	32	0	0	0	1.53358	0.000316555	0.000601766
117	28	0	0	0	3.22198	0.00107959	0.00240323
119	20	0	0	0	0.336726	0.000226559	0.000412542
122	18	0	0	0	1.75449	0.000722936	0.00152836
123	19	0	0	0	0.313493	0.0013474	0.00308613
132	30	0	0	0	1.60896	0.00184401	0.00439757
133	47	0	0	0	1.28504	0.00117359	0.00264067
137	24	0	0	0	1.05737	0.00132324	0.00302374
138	22	0	0	0	2.35335	0.00206002	0.00498323
139	26	0	0	0	0.212406	0.000424856	0.00083881
141	21	0	0	0	1.18342	0.00564486	0.0155461
142	37	0	0	0	1.13208	0.00153707	0.00358071
143	44	0	0	0	0.56874	0.00160954	0.00377184
146	28	0	0	0	0.172123	0.00014825	0.000255613
148	36	0	0	0	0.506637	0.00194597	0.00467298
150	22	0	0	0	2.90231	0.00276033	0.00693352
151	24	0	0	0	1.17697	9.0527e-05	0.000146489
154	39	0	0	0	1.49626	0.00102942	0.00227755
155	23	0	0	0	0.790215	0.00111395	0.00248973
156	27	0	0	0	0.549077	0.00101977	0.00225346
157	28	0	0	0	0.466613	0.000974979	0.00214207
187	26	0	0	0	1.93595	0.000569713	0.00116808
253	33	0	0	0	1.41166	0.000794189	0.00169943
259	25	0	0	0	1.11634	0.000615714	0.00127507
260	31	0	0	0	0.519597	0.00134687	0.00308477
261	30	0	0	0	0.33651	0.00088852	0.00192893
262	39	0	0	0	0.505365	0.00147699	0.00342315
272	38	0	0	0	0.537263	0.00334632	0.00861622
278	37	0	0	0	0.261276	0.000234676	0.000429264
281	45	0	0	0	1.75045	0.00188286	0.00450229
282	32	0	0	0	1.13395	0.00709428	0.0201209
283	23	0	0	0	0.764019	0.000986914	0.00217169
10018	30	0	0	0	0.819569	0.0010864	0.00242033
10019	36	0	0	0	3.10053	0.00747341	0.0213387
10020	21	0	0	0	0.331654	0.000139125	0.000237928
10021	26	0	0	0	0.660641	0.000447429	0.000889281
10022	20	0	0	0	0.685237	0.0027285	0.00684334
10023	20	0	0	0	1.2279	0.00262727	0.00655748
10103	21	0	0	0	6.16626	0.00146777	0.00339904
10104	46	0	0	0	3.41716	0.00160141	0.00375035
10105	24	0	0	0	2.16548	0.00626741	0.0174946
10109	31	0	0	0	0.625735	0.00427276	0.0113531
10110	43	0	0	0	1.621	0.00310059	0.00790557
10115	39	0	0	0	1.17081	0.00500967	0.0135865
10116	40	0	0	0	0.532086	0.00407987	0.0107763
10120	37	0	0	0	0.994707	0.00445963	0.0119151
77	26	0	1	0	5.77512	0.00272862	0.00684367
80	29	0	1	0	0.84783	0.00156336	0.00364992
92	30	0	1	0	0.282441	0.000963052	0.00211252
160	26	0	1	0	3.3528	0.00203477	0.00491434
162	26	0	1	0	0.588933	0.0001	0.000163903
176	22	0	1	0	0.802572	0.000321301	0.000611958
178	31	0	1	0	0.523221	0.000782134	0.00167034
186	19	0	1	0	1.75673	0.00109179	0.0024339
201	22	0	1	0	1.07096	0.00125816	0.00285643
255	18	0	1	0	0.763951	0.00140111	0.00322533
274	26	0	1	0	0.339765	0.000747052	0.00158603
10025	32	0	1	0	1.66519	0.0016586	0.00390184
10028	18	0	1	0	1.58246	0.000864097	0.0018692
10101	43	0	1	0	0.475035	0.0013727	0.0031516
10108	43	0	1	0	1.43676	0.00196972	0.00473739
10114	33	0	1	0	0.462754	0.00112095	0.0025074
60	41	0	0	1	0.559515	0.00739072	0.0210724
10107	42	0	0	1	1.78556	0.00631635	0.0176488
10117	36	0	0	1	0.367274	0.00202858	0.00489749
78	22	0	1	1	1.70813	0.00478274	0.0128939
91	42	0	1	1	1.11156	0.00105505	0.00234166
94	46	0	1	1	1.18782	0.00134866	0.00308937
95	44	0	1	1	0.521788	0.0029269	0.00740756
158	35	0	1	1	0.997627	0.00121341	0.00274202
161	38	0	1	1	1.31547	0.0195387	0.0631319
163	21	0	1	1	1.73244	0.000671354	0.00140586
179	44	0	1	1	1.08472	9.0527e-05	0.000146489
180	34	0	1	1	1.60837	0.00351778	0.00911614
188	41	0	1	1	2.9712	0.12984	0.535295
202	24	0	1	1	2.96973	0.00200848	0.00484274
203	23	0	1	1	1.13605	0.00162284	0.00380702
251	27	0	1	1	0.132468	0.00228078	0.00559001
252	19	0	1	1	1.091	0.00396142	0.0104239
254	29	0	1	1	0.784471	0.010136	0.0300986
263	22	0	1	1	1.1099	0.00114869	0.00257753
264	18	0	1	1	1.74397	0.00138478	0.00318293
265	51	0	1	1	0.637042	0.000983586	0.00216343
267	22	0	1	1	1.08929	9.0527e-05	0.000146489
268	27	0	1	1	0.864898	0.00575123	0.0158771
269	27	0	1	1	1.1493	0.00246468	0.00610131
270	28	0	1	1	0.378348	0.00270351	0.00677266
273	30	0	1	1	4.28494	0.0014222	0.00328016
275	38	0	1	1	0.859885	0.000332454	0.000635988
276	21	0	1	1	1.58447	0.029273	0.0996345
284	39	0	1	1	0.952133	0.030378	0.10389
10024	21	0	1	1	2.71235	0.0672777	0.254868
10026	21	0	1	1	1.75068	0.000490773	0.000987103
10027	26	0	1	1	0.80318	0.000166015	0.000290441
10102	41	0	1	1	0.559032	0.0231071	0.0762905
10106	27	0	1	1	2.70583	0.000882619	0.00191448
10111	34	0	1	1	4.96168	0.0186769	0.0599978
10112	22	0	1	1	2.96882	0.00246632	0.0061059
10113	41	0	1	1	0.84989	0.00424559	0.0112717
10118	28	0	1	1	0.895563	0.0058666	0.0162371
10119	33	0	1	1	0.138627	0.00299777	0.00761031
1111	23	1	0	0	288.635	1.07882	5.84048
1124	37	1	0	0	19.5731	0.541134	2.68071
1128	40	1	0	0	8.609	0.224463	0.992927
1139	32	1	0	0	44.3599	0.614153	3.09239
1202	30	1	0	0	46.4552	0.365705	1.72258
1203	21	1	0	0	34.2261	0.556852	2.76875
1204	29	1	0	0	64.2388	4.59266	29.9578
1205	32	1	0	0	54.2284	3.07443	19.0451
1206	20	1	0	0	14.6963	0.625621	3.15764
1210	23	1	0	0	24.1515	0.505867	2.48436
1217	37	1	0	0	11.8186	0.157537	0.665841
1219	26	1	0	0	122.068	6.39499	43.5297
1224	37	1	0	0	27.7101	0.544152	2.69758
1229	25.5	1	0	0	16.5244	0.453384	2.19545
1231	39	1	0	0	2.17292	0.0526309	0.193181
1233	37.5	1	0	0	17.7181	1.6411	9.37726
1234	30	1	0	0	14.7627	6.01512	40.6226
1237	43	1	0	0	7.24685	0.149335	0.626846
1238	32.5	1	0	0	3.52185	1.02625	5.52025
1244	33.5	1	0	0	35.7638	0.968457	5.1707
1245	27	1	0	0	15.7999	0.972162	5.19303
1247	22	1	0	0	15.2556	1.72224	9.90217
1248	44	1	0	0	56.8103	2.19102	12.9938
1249	20	1	0	0	136.882	5.81366	39.0903
1251	22	1	0	0	40.8158	3.1485	19.5638
1254	47	1	0	0	39.2262	0.744662	3.84365
1255	33	1	0	0	41.4625	3.34262	20.9305
1301	34	1	0	0	16.6108	0.318939	1.47608
1302	35	1	0	0	25.2326	0.226019	1.0007
1303	29	1	0	0	13.0995	0.244986	1.09598
1309	35	1	0	0	15.1279	0.744358	3.84188
1317	31	1	0	0	5.91057	0.054003	0.198875
1318	41.5	1	0	0	2.77798	0.0995459	0.396607
1319	30.8	1	0	0	6.19603	0.160458	0.679794
1320	37.8	1	0	0	8.43958	0.450749	2.18105
1326	42	1	0	0	8.29865	0.232696	1.03413
1330	24	1	0	0	84.7932	5.22231	34.6328
1341	41	1	0	0	9.60207	0.530668	2.62226
1342	36	1	0	0	6.3769	0.259078	1.16739
1346	31	1	0	0	25.7954	1.19183	6.5355
1347	22	1	0	0	17.4045	0.268733	1.21661
1349	29	1	0	0	37.6845	0.457701	2.21906
1352	29	1	0	0	75.0095	2.46155	14.8185
1353	21	1	0	0	16.9326	0.281258	1.2808
1354	20	1	0	0	32.7898	0.429987	2.06801
1357	37	1	0	0	55.9917	0.701889	3.5954
1403	20	1	0	0	8.08395	0.040731	0.144652
1404	19	1	0	0	5.09792	0.389518	1.8497
1405	18	1	0	0	7.93331	0.202543	0.884192
1407	31	1	0	0	9.7816	0.146442	0.613157
1408	18	1	0	0	7.32951	0.159212	0.673835
1409	22	1	0	0	68.0339	4.66038	30.4568
1410	52	1	0	0	254.294	53.9422	483.095
1412	48	1	0	0	19.4255	0.634457	3.20802
1417	20	1	0	0	26.5306	0.487924	2.38513
1418	29	1	0	0	2.81402	0.313715	1.44882
1429	32	1	0	0	11.581	0.11712	0.47649
1430	42	1	0	0	7.72989	0.214336	0.942512
1433	39	1	0	0	2.34792	0.0974661	0.387267
1434	39	1	0	0	4.83023	0.479808	2.3404
1435	35	1	0	0	4.9679	0.353303	1.65679
1601	22	1	0	0	14.9154	1.00416	5.38633
1606	38	1	0	0	4.38988	0.199634	0.869875
1607	43	1	0	0	14.0298	0.252926	1.13615
1614	23	1	0	0	13.3615	0.285758	1.30396
1615	45	1	0	0	12.9556	0.26432	1.19409
1618	30	1	0	0	7.02761	0.0710975	0.271259
1619	30	1	0	0	2.78683	0.0200331	0.0649375
1704	29	1	0	0	9.83196	0.0923856	0.364561
1706	23	1	0	0	5.26836	0.15434	0.650609
1708	20	1	0	0	5.73809	0.0374665	0.131637
1712	22	1	0	0	6.34832	0.335734	1.5641
1713	20	1	0	0	12.9944	0.250094	1.1218
1715	44	1	0	0	1.26907	0.0613371	0.229616
1716	33	1	0	0	3.52971	0.0249716	0.0832736
1717	27	1	0	0	0.94146	0.029689	0.101234
1718	37	1	0	0	4.24844	0.105968	0.425602
1719	29	1	0	0	6.1277	0.0315618	0.10847
1720	46	1	0	0	3.75771	0.0297978	0.101653
1721	38	1	0	0	8.54954	0.0696238	0.264921
1722	29	1	0	0	0.644135	0.0277574	0.0938319
1724	30	1	0	0	1.04727	0.052306	0.191836
1725	46	1	0	0	5.42111	0.0103581	0.030844
1726	42	1	0	0	0.975386	0.0085311	0.0247771
1728	43	1	0	0	2.29855	0.124193	0.509091
1730	37	1	0	0	3.54127	0.213424	0.937991
1731	46	1	0	0	7.86993	0.210287	0.922441
1732	31	1	0	0	3.23028	0.0620948	0.232819
1733	36	1	0	0	8.66429	0.0366239	0.1283
1734	21	1	0	0	5.0072	0.171054	0.730672
1803	31	1	0	0	13.6073	0.234584	1.0436
1808	33	1	0	0	7.17774	0.285278	1.30148
1810	38	1	0	0	18.1897	1.30565	7.24419
1811	23	1	0	0	17.6907	0.0987272	0.392928
1813	23	1	0	0	4.51434	0.0281333	0.0952673
1815	23	1	0	0	12.7933	0.0434075	0.155425
1816	37	1	0	0	6.57246	0.112628	0.455916
1817	29	1	0	0	3.9787	0.0712233	0.271801
1819	23	1	0	0	3.13313	0.0152231	0.0476332
1821	28	1	0	0	28.5008	0.447078	2.16102
1822	22	1	0	0	18.882	0.113692	0.460778
1823	24	1	0	0	15.469	0.0357538	0.124865
1824	22	1	0	0	16.9943	0.614591	3.09488
1831	32	1	0	0	9.07915	0.0618084	0.231608
1832	37	1	0	0	7.93366	1.06683	5.76728
1833	25	1	0	0	19.8746	0.13011	0.536548
1834	32	1	0	0	8.52386	0.0180961	0.0578965
1835	22	1	0	0	14.5866	0.351557	1.64755
1841	37	1	0	0	17.0596	0.33661	1.56871
1842	21	1	0	0	28.612	1.56404	8.88179
1843	37	1	0	0	6.43774	0.052476	0.19254
1844	35	1	0	0	17.7447	0.0607197	0.227009
1845	33	1	0	0	22.1351	2.00769	11.7734
1847	36	1	0	0	6.29866	0.179411	0.771087
1849	32	1	0	0	20.5815	0.358011	1.68173
1851	20	1	0	0	12.9543	0.0939025	0.371324
1852	33	1	0	0	8.12184	0.152002	0.6395
1854	21	1	0	0	11.7055	0.0785332	0.303488
1906	33	1	0	0	11.2385	0.208893	0.915544
1908	33	1	0	0	10.1162	0.0379783	0.133668
1911	23	1	0	0	2.59897	0.00824701	0.0238479
1912	22	1	0	0	8.58629	0.141606	0.590355
1913	24	1	0	0	21.0238	0.521713	2.57237
1915	21	1	0	0	4.74408	0.0822736	0.319852
1918	37	1	0	0	4.28283	0.0130411	0.0400015
1919	39	1	0	0	2.76907	0.0279113	0.0944195
1920	31	1	0	0	4.788	0.0355994	0.124257
1924	21	1	0	0	4.06979	0.00621341	0.0173245
1926	22	1	0	0	8.17502	0.0394721	0.139617
1937	42	1	0	0	1.93962	0.00858336	0.0249485
1939	45	1	0	0	15.7567	0.142594	0.595004
1940	21	1	0	0	7.59371	0.554926	2.75795
1942	21	1	0	0	2.99394	0.00992814	0.0294028
1943	38	1	0	0	6.31279	0.0100594	0.0298419
2001	33.5	1	0	0	96.3076	0.57526	2.87227
2002	37.5	1	0	0	84.0445	0.512458	2.52093
2003	36	1	0	0	131.331	5.88316	39.6182
2010	43.5	1	0	0	425.817	2.42601	14.5772
2015	33	1	0	0	113.031	5.0522	33.3623
2016	24	1	0	0	19.5158	2.73342	16.6785
2017	25	1	0	0	74.5743	17.8648	138.788
2018	37	1	0	0	82.724	0.162029	0.687311
2019	48	1	0	0	45.0808	1.47261	8.29805
2020	26	1	0	0	64.4217	0.735132	3.78818
2021	45	1	0	0	46.464	0.162779	0.690901
2022	42	1	0	0	136.94	6.73888	46.1807
2023	37	1	0	0	9.42465	0.0669656	0.253534
2024	34	1	0	0	93.1192	1.19531	6.55707
2025	44	1	0	0	155.408	7.89303	55.2014
2026	22	1	0	0	66.8615	2.60756	15.8143
2028	35	1	0	0	10.6649	0.40359	1.92529
2029	49	1	0	0	21.0932	3.16408	19.6731
2030	48	1	0	0	35.1573	1.02127	5.49003
2031	46	1	0	0	28.2268	3.3225	20.7884
2033	33	1	0	0	46.5425	2.21889	13.1805
2034	41	1	0	0	143.145	2.2628	13.4753
2035	48	1	0	0	34.8479	5.59986	37.4717
2036	28.5	1	0	0	292.365	4.06368	26.0932
2040	41	1	0	0	139.32	2.38908	14.327
1101	24	1	1	0	27.8937	0.54318	2.69215
1108	19	1	1	0	56.1991	0.722891	3.71706
1110	20	1	1	0	28.8331	0.567635	2.82934
1120	29	1	1	0	31.9984	0.101821	0.406853
1212	23	1	1	0	16.3019	0.810031	4.22657
1213	23	1	1	0	22.4409	2.07642	12.2294
1216	22	1	1	0	26.5577	0.648052	3.28571
1221	24	1	1	0	4.28469	0.168715	0.719403
1227	22	1	1	0	1.49816	0.175188	0.750632
1230	29.5	1	1	0	6.26575	1.02121	5.48971
1232	23	1	1	0	3.84648	1.06821	5.77569
1239	20.5	1	1	0	7.82047	0.0225512	0.0742223
1240	24.7	1	1	0	7.17575	0.459383	2.22826
1242	27.5	1	1	0	6.71612	0.0366385	0.128358
1257	25	1	1	0	34.6632	0.79078	4.11337
1314	27.8	1	1	0	9.84173	0.0763605	0.294028
1316	24	1	1	0	3.56051	0.0677994	0.2571
1321	21.5	1	1	0	2.98408	0.285597	1.30313
1322	23.8	1	1	0	7.49796	0.149398	0.627146
1323	27	1	1	0	2.50987	0.137441	0.570792
1325	24	1	1	0	8.81318	0.448052	2.16633
1328	20	1	1	0	14.4276	0.928156	4.9285
1329	22	1	1	0	4.40945	0.362916	1.70776
1416	22	1	1	0	10.2194	0.386231	1.83209
1421	20	1	1	0	4.77514	0.156799	0.662322
1423	19	1	1	0	3.07231	0.253215	1.13762
1428	22	1	1	0	8.61233	0.0767258	0.295616
1432	30	1	1	0	6.59356	0.243461	1.08828
1436	19	1	1	0	2.55604	0.0962615	0.381869
1440	22	1	1	0	3.7773	0.240575	1.07373
1709	25	1	1	0	3.08847	0.157098	0.663745
1711	23	1	1	0	11.9057	0.202265	0.882825
1858	20	1	1	0	15.9038	0.194876	0.846509
1945	31	1	1	0	9.23709	0.0440026	0.157832
1950	22	1	1	0	12.8362	0.09631	0.382086
2006	36.5	1	1	0	198.649	0.514214	2.53068
2008	30	1	1	0	290.626	42.6078	370.179
2011	38.5	1	1	0	180.64	22.2624	177.918
2012	22.5	1	1	0	369.867	6.69372	45.8315
1348	34	1	0	1	8.95404	0.0666466	0.252171
1837	40	1	0	1	16.5562	0.313165	1.44595
2032	38	1	0	1	146.304	9.555	68.488
2037	41.5	1	0	1	215.233	12.1184	89.5589
2039	36	1	0	1	166.888	4.17953	26.9344
1107	22	1	1	1	16.9843	0.382542	1.81235
1114	26	1	1	1	61.4965	0.642934	3.25644
1118	23	1	1	1	12.5599	0.548326	2.72095
1119	23	1	1	1	68.0427	0.127127	0.522688
1121	22	1	1	1	7.93313	0.0796109	0.308193
1125	30	1	1	1	87.6581	0.0961337	0.381297
1129	21	1	1	1	9.39287	0.298137	1.36789
1132	29	1	1	1	22.7232	0.229118	1.0162
1142	22	1	1	1	15.1176	0.519247	2.55865
1147	21	1	1	1	94.6271	4.5802	29.8661
1215	24	1	1	1	11.8981	0.664874	3.38213
1222	19	1	1	1	22.2774	0.884811	4.66951
1223	18	1	1	1	14.1048	0.304574	1.40126
1226	23	1	1	1	5.76172	0.852536	4.47772
1241	23	1	1	1	21.1276	0.501215	2.45859
1243	31.5	1	1	1	6.18141	0.129008	0.531425
1256	26	1	1	1	34.0313	8.49376	59.966
1306	21	1	1	1	12.1719	0.0815297	0.316589
1307	21	1	1	1	16.6691	0.190749	0.826306
1308	32	1	1	1	14.5939	0.14115	0.588208
1312	22	1	1	1	4.14185	0.0902123	0.354896
1313	23.8	1	1	1	9.376	0.10251	0.409961
1315	19.5	1	1	1	12.0012	0.175836	0.753768
1324	22.5	1	1	1	2.98858	0.0563061	0.208474
1327	23	1	1	1	2.15029	0.0988446	0.393455
1334	32	1	1	1	6.24931	0.172359	0.736963
1340	27	1	1	1	5.722	0.756986	3.91552
1343	24	1	1	1	16.9515	0.203594	0.889376
1422	25	1	1	1	5.3912	0.149241	0.626403
1426	19	1	1	1	10.043	0.426425	2.04868
1439	21	1	1	1	4.03764	0.0702225	0.267494
1444	28	1	1	1	11.7028	0.0848653	0.331246
1620	21	1	1	1	6.62992	0.0558934	0.20675
1701	21	1	1	1	14.4138	0.079361	0.307101
1702	23	1	1	1	8.72594	0.0971669	0.385926
1705	19	1	1	1	3.15873	0.025578	0.0855598
1710	24	1	1	1	4.85281	0.0609505	0.227983
1723	24	1	1	1	4.76388	0.0734294	0.281322
1729	21	1	1	1	4.1982	0.0194028	0.0626365
1856	29	1	1	1	10.4779	0.0856364	0.334645
1946	28	1	1	1	21.8535	0.48889	2.39046
1948	25	1	1	1	4.52475	0.0574437	0.213234
2004	25.5	1	1	1	347.1	41.6203	360.51
2007	31	1	1	1	112.576	0.278407	1.26616
2009	42.7	1	1	1	301.011	6.00385	40.5367
2013	44	1	1	1	34.7055	2.39416	14.3614
2014	40	1	1	1	270.958	5.44749	36.3229
